# Supplementary material for: Quantification of mutant SPOP proteins in prostate cancer using mass spectrometry-based targeted proteomics
Source: J Transl Med. 2017 Aug 15;15:175. doi: 10.1186/s12967-017-1276-7 (PMC5557563; doi:10.1186/s12967-017-1276-7)
Supplement: Supplementary file 1 — Additional file 1: Table S1. Peptides resulted from in silico digestion using different proteolytic enzymes. [file 12967_2017_1276_MOESM1_ESM.xlsx]

## Sheet: Table S1
	Table S1. Peptides resulted from in silico digestion using different proteolytic enzymes
No.	Mutant Site	Trypsin (K, R)	Arg-C (R)	Asp-N (D, E)
1	Y87	K.DYLSLYLLLVSCPK.S	R.VNPKGLDEESKDYLSLYLLLVSCPKSEVR.E	K.DYLSLYLLLVSCPKS.E
2	F102	K.FK.F	R.AKFKFSILNAKGEETKAMESQR.A	S.EVRAKFKFSILNAKG.E
3	K129	R.FVQGK.D	R.FVQGKDWGFKKFIR.R	M.ESQRAYRFVQGK.D
4	D130	K.DWGFK.K	R.FVQGKDWGFKKFIR.R	K.DWGFKKFIRR.D
5	W131	K.DWGFK.K	R.FVQGKDWGFKKFIR.R	K.DWGFKKFIRR.D
6	F133	K.DWGFK.K	R.FVQGKDWGFKKFIR.R	K.DWGFKKFIRR.D
7	K134	K.DWGFK.K	R.FVQGKDWGFKKFIR.R	K.DWGFKKFIRR.D
