# Supplementary material for: Quantification of mutant SPOP proteins in prostate cancer using mass spectrometry-based targeted proteomics
Source: J Transl Med. 2017 Aug 15;15:175. doi: 10.1186/s12967-017-1276-7 (PMC5557563; doi:10.1186/s12967-017-1276-7)
Supplement: Supplementary file 4 — Additional file 4: Table S2. Details of the PRISM-SRM assays developed for the SPOP peptides in the mutation and non-mutation regions. [file 12967_2017_1276_MOESM4_ESM.xlsx]

## Sheet: Table S2
	Table S2. Details of the PRISM-SRM assays developed for the SPOP peptides in the mutation and non-mutation regions
No.	AA Sequence	Note	Precursor m/z	Precursor charge	pI	Hydrophobicity	Product Ion	Abbreviation
1	VNPKGLDEESKDYLSLYLLLVSCPKSEVR	WT	838.693	4+	4.7	44.52	y9, y8, y7, y132+	VNPK
2	VNPKGLDEESKDYLSLCLLLVSCPKSEVR	Y87C	837.935	4+	4.7	42.88	y9, y8, y7, y6, y132+	VNP.C
3	VNPKGLDEESKDYLSLNLLLVSCPKSEVR	Y87N	826.438	4+	4.7	42.06	y8, y7, y6, y132+	VNP.N
4	AKFKFSILNAKGEETKAMESQR	WT	629.085	4+	10.2	35.32	y6, y5, y4, y3, y203+	AKFK
5	AKCKFSILNAKGEETKAMESQR	F102C	632.326	4+	9.7	29.11	y7, y6, y5, y3, y203+	AKCK
6	FVQGKDWGFKKFIR	WT	439.748	4+	10.9	34.98	y7, y3, y112+, y92+, y82+	FVQG
7	FVQGCDWGFKKFIR	K129C	447.732	4+	9.9	36.82	y3, y112+, y92+, y82+	FVQGC
8	FVQGKHWGFKKFIR	D130H	445.256	4+	11.8	33.71	y7, y5, y4, y92+	FVQ.H
9	FVQGKDCGFKKFIR	W131C	433.236	4+	10.3	27.82	y7, y4, y3, y112+, y92+	FVQ.C
10	FVQGKDGGFKKFIR	W131G	407.483	4+	10.9	27.28	y4, y112+, y92+, y82+	FVQ.G
11	FVQGKDWGLKKFIR	F133L	431.252	4+	10.9	33.56	y7, y5, y4, y112+	FVQ.L
12	FVQGKDWGVKKFIR	F133V	427.748	4+	10.9	31.9	y7, y6, y4, y112+	FVQ.V
13	FVQGKDWGSKKFIR	F133S	424.739	4+	10.9	28.25	y7, y5, y4, y82+	FVQ.S
14	FVQGKDWGFNKFIR	K134N	436.235	4+	10.6	35.8	y7, y6, y5, y4, y112+	FVQ.N
15	LADELGGLWENSR	Normal	730.362	2+	3.8	32.16	y8, y7, y6, y5	LADE
16	SLASAQCPFLGPPR	Normal	750.885	2+	9	28.72	y8, y7, y6, y5	SLAS
